# Supplementary material for: Figures of merit and statistics for detecting faulty species identification with DNA barcodes: A case study in Ramaria and related fungal genera
Source: PLoS One. 2020 Aug 19;15(8):e0237507. doi: 10.1371/journal.pone.0237507 (PMC7437900; doi:10.1371/journal.pone.0237507)
Supplement: S1 Table — The column headings are mostly self-explanatory. For human readability, some cells in some columns are highlighted: (A) Column “From authors” highlights sequences contributed by the authors; (B) Column “Typus from GenBank” highlights sequences declared as species types in GenBank; (C) Column “Length (nt)” highlights sequences of length less than 500 nt, our Short dataset; (D) Column “Ambiguous (nt)” highlights sequences with 10 or more ambiguous nucleotides; (E) Column “SH Number” highlights each missing UNITE identifier not found by entry of the GenBank accession number; and (F) Column “BLAST found SH” highlights which UNITE identifiers required the manual use of BLAST to find them from the GenBank accession number. (XLSX) [file pone.0237507.s004.xlsx]

## Sheet: Table S1
Species binomial	Clade or singleton name	Alternative name	GenBank accession #	From authors	Typus from GenBank	Length (nt)	Ambiguous (nt)	Country	Collection or Herbarium	SH number	BLAST Found SH
Gloeocantharellus persicinus	Gloeocantharellus persicinus		EU118161		1	468		China	GDGM 21480	SH1656399.08FU
Gloeocantharellus purpurascens	Gloeocantharellus purpurascens		AY872281			458		USA	TENN 60053	SH1652653.08FU
Gomphus clavatus	Gomphus clavatus		AJ292292	1		640	1	Spain	MA-Fungi 48085	SH1522242.08FU
Gomphus clavatus	Gomphus clavatus		DQ365637			507		USA	isolate 8.2	SH1522244.08FU
Gomphus clavatus	Gomphus clavatus		EU118628			641	3	Sweden	GB, EL 64-03	SH1522243.08FU
Gomphus clavatus	Gomphus clavatus		KX008988			568		China	LL_115	SH1522242.08FU
Gomphus crassipes	Gomphus crassipes		MH322660	1		622		Spain	MA-Fungi 79908		1
Gomphus ludovicianus	Gomphus ludovicianus		KJ655563		1	629		USA	TENN 69161	SH1563120.08FU
Gomphus ludovicianus	Gomphus ludovicianus		KJ655571			629		USA	TENN 69175	SH1563120.08FU
Ramaria abetonensis	Ramaria abetonensis		KT357472		1	647		Italy	MCVE 28638	SH1642375.08FU
Ramaria abetonensis	Ramaria abetonensis		KT357475			647		Italy	MCVE 28661	SH1642375.08FU
Ramaria abetonensis	Ramaria abetonensis		MH322661	1		630		Spain	AH 48006	SH1642375.08FU	1
Ramaria abietina	Ramaria abietina		AJ408376	1		589		Spain	MA-Fungi 48090	SH1516940.08FU
Ramaria abietina	Ramaria abietina		AJ408383	1		592	1	Spain	MA-Fungi 48119	SH1516940.08FU
Ramaria abietina	Ramaria abietina		KP658149			605		USA	OSC 109282	SH1516941.08FU
Ramaria abietina	Ramaria abietina		MH322662	1		586		Spain	AH 48373	SH1516940.08FU	1
Ramaria abietina	Ramaria aff. decurrens A		JX310378			517		USA	OSC 134649	SH1514936.08FU
Ramaria abietina	Ramaria aff. decurrens A		JX310379			585	1	USA	OSC 140661	SH1514938.08FU
Ramaria abietina	Ramaria aff. decurrens A		KY510818			713	1	USA	OSC 112178	SH1514936.08FU
Ramaria abietina	Ramaria apiculata		FJ627035			606		Canada	UBC F16560	SH1563407.08FU
Ramaria abietina	Ramaria apiculata		KP004921			610		South Korea	ASIS 23208	SH1563413.08FU
Ramaria abietina	Ramaria apiculata		KT307857			603	3	Mexico	GO-2009-173	SH1563412.08FU
Ramaria abietina	Ramaria apiculata		KT307858			634	4	Mexico	HC-PNNT-076	SH1563412.08FU
Ramaria abietina	Ramaria apiculata		KT307859			606	5	Mexico	HC-PNNT-231	SH1563407.08FU
Ramaria abietina	Ramaria flaccida		JN649369			530		Sweden	GB, EL 61-03	SH1520221.08FU
Ramaria abietina 1	Ramaria apiculata		KT307876			413		Mexico	CB 08287	SH1563412.08FU	1
Ramaria abietina 1	Ramaria apiculata		KT307877			409	2	Mexico	GO-2009-002	SH1563412.08FU	1
Ramaria abietina 1	Ramaria apiculata		KT307878			579		Mexico	AR 09545	SH1563415.08FU
Ramaria acrisiccescens	Ramaria acrisiccescens		KY354738			700		USA	OSC 112057	SH1518172.08FU
Ramaria acrisiccescens	Ramaria acrisiccescens		KY986439			570		USA	WTU 642	SH1518172.08FU
Ramaria acrisiccescens	Ramaria acrisiccescens		KY986440			699		USA	RLE2005-100	SH1518172.08FU
Ramaria acrisiccescens	Ramaria aff. praecox A		AY102857			590		USA	OSC 87690	SH1634117.08FU
Ramaria acrisiccescens	Ramaria aff. praecox A		AY102858			590		USA	OSC 87692	SH1634117.08FU
Ramaria admiratia	Ramaria admiratia		KJ416133		1	598		USA	TENN 69114	SH1634121.08FU
Ramaria amyloidea	Ramaria amyloidea		EU697257			605		USA	OSC 96384	SH1651280.08FU
Ramaria amyloidea	Ramaria amyloidea		EU697258			624		USA	OSC 66957	SH1651280.08FU
Ramaria amyloidea	Ramaria amyloidea		EU837196			627		USA	OSC 69891	SH1651280.08FU
Ramaria amyloidea	Ramaria amyloidea		JX310380			638	1	USA	OSC 140663	SH1651279.08FU
Ramaria amyloidea	Ramaria amyloidea		KP658109			642		USA	OSC 105662	SH1651279.08FU
Ramaria amyloidea	Ramaria amyloidea		KP658110			649		USA	OSC 96109	SH1651279.08FU
Ramaria amyloidea	Ramaria amyloidea		KP658111			602		USA	OSC 108398	SH1651280.08FU
Ramaria amyloidea	Ramaria amyloidea		KP658112			547		USA	OSC 67066	SH1651279.08FU
Ramaria amyloidea	Ramaria amyloidea		KP658113			579		USA	OSC 66912	SH1651279.08FU
Ramaria amyloidea	Ramaria amyloidea		KP658114			590		USA	OSC 67046	SH1651280.08FU
Ramaria anziana	Ramaria anziana		MF564295	1	1	593		New Zealand	TENN 43401	SH1651732.08FU
Ramaria apiculata	Ramaria apiculata		AJ408385	1		607		Spain	MA-Fungi 48064	SH1563409.08FU
Ramaria apiculata	Ramaria apiculata		KT307869			592	1	Mexico	HC-PNNT-263	SH1563409.08FU
Ramaria apiculata	Ramaria apiculata		KT307870			607		Mexico	CB 08285	SH1563409.08FU
Ramaria apiculata	Ramaria apiculata		KT307871			608		Mexico	HC-PNNT-095	SH1563409.08FU
Ramaria apiculata	Ramaria apiculata		KT307872			607		Mexico	HC-PNNT-179	SH1563409.08FU
Ramaria apiculata	Ramaria apiculata		KU574729			602		USA	Dunn 0033	SH1563414.08FU
Ramaria apiculata 1	Ramaria apiculata		KT307860			613	4	Mexico	GO-2009-006	SH1563410.08FU
Ramaria apiculata var. brunnea	Ramaria apiculata		KU574730			644		USA	GV2010-R18	SH1563407.08FU
Ramaria araiospora	Ramaria araiospora A		EU669242			617		USA	OSC 108292	SH1636302.08FU
Ramaria araiospora	Ramaria araiospora A		EU669243			554	1	USA	OSC 104945	SH1636302.08FU
Ramaria araiospora	Ramaria araiospora A		EU669246			617		USA	OSC 81497	SH1636302.08FU
Ramaria araiospora	Ramaria araiospora A		EU852809			617		USA	OSC 108301	SH1636302.08FU
Ramaria araiospora	Ramaria araiospora A		JX310381			617		USA	OSC 130853	SH1636302.08FU
Ramaria araiospora	Ramaria araiospora A		JX310383			617		USA	OSC 140648	SH1636302.08FU
Ramaria araiospora	Ramaria araiospora A		KP658105			617		USA	OSC 116055	SH1636302.08FU
Ramaria araiospora	Ramaria araiospora A		KP658123			575		USA	OSC 66190	SH1636302.08FU
Ramaria araiospora	Ramaria araiospora B		EU669244			312		USA	OSC 81455	SH1636302.08FU	1
Ramaria araiospora	Ramaria araiospora B		EU669313			610		USA	OSC 105349	SH1636302.08FU
Ramaria araiospora	Ramaria araiospora B		EU837208			598		USA	OSC 119624	SH1636302.08FU
Ramaria araiospora	Ramaria araiospora B		EU846298			618		USA	OSC 108707	SH1636302.08FU
Ramaria araiospora	Ramaria araiospora B		JX310382			618		USA	OSC 140623	SH1636302.08FU
Ramaria araiospora	Ramaria araiospora B		KY354758			659		USA	OSC 134758	SH1636302.08FU
Ramaria araiospora var. rubella	Ramaria araiospora A		JX310384			617		USA	OSC 140643	SH1636302.08FU
Ramaria araiospora var. rubella	Ramaria araiospora A		JX310386			617		USA	OSC 140655	SH1636302.08FU
Ramaria araiospora var. rubella	Ramaria araiospora A		JX310387			617		USA	OSC 140733	SH1636302.08FU
Ramaria araiospora var. rubella	Ramaria araiospora A		JX310421			617		USA	OSC 140644	SH1636302.08FU
Ramaria arcosuensis	Ramaria arcosuensis		AJ408394	1		624	7	Spain	MA-Fungi 48049		1
Ramaria argentea	Ramaria argentea		JQ408231			645	35	USA	AGK 036		1
Ramaria argentea	Ramaria argentea		JQ408234			640	10	USA	AGK 042		1
Ramaria argentea	Ramaria flaccida		JQ408227			630	12	USA	AGK 027		1
Ramaria atkinsonii 1	Ramaria aff. formosa A		KJ655562			646		USA	TENN 69160	SH1558275.08FU
Ramaria aurantiisiccescens	Ramaria aff. praecox B		KT307875			585		Mexico	CB 08113	SH1634119.08FU
Ramaria aurantiisiccescens	Ramaria aff. praecox C		KT307873			583	4	Mexico	HC-PNNT-250	SH1634119.08FU
Ramaria aurantiisiccescens	Ramaria aff. praecox C		KT307874			586		Mexico	AR 09619	SH1634119.08FU
Ramaria aurantiisiccescens	Ramaria aurantiisiccescens		EU644709			450		USA	OSC 115839	SH1563418.08FU
Ramaria aurantiisiccescens	Ramaria aurantiisiccescens		EU669247			579		USA	OSC 65703	SH1563418.08FU
Ramaria aurantiisiccescens	Ramaria aurantiisiccescens		EU837197			539		USA	OSC 104868	SH1563418.08FU
Ramaria aurantiisiccescens	Ramaria aurantiisiccescens		EU837198			525	1	USA	OSC 73218	SH1563418.08FU
Ramaria aurantiisiccescens	Ramaria aurantiisiccescens		EU837199			599		USA	OSC 66900	SH1563418.08FU
Ramaria aurantiisiccescens	Ramaria aurantiisiccescens		JX310388			600		USA	OSC 130871	SH1563418.08FU
Ramaria aurantiisiccescens	Ramaria aurantiisiccescens		JX310389			596		USA	OSC 140638	SH1563418.08FU
Ramaria aurantiisiccescens	Ramaria aurantiisiccescens		JX310390			588	2	USA	OSC 140731	SH1563425.08FU
Ramaria aurantiisiccescens	Ramaria aurantiisiccescens		KP658115			579		USA	OSC 108992	SH1563418.08FU
Ramaria aurantiisiccescens	Ramaria aurantiisiccescens		KP658116			449		USA	OSC 109235	SH1563418.08FU
Ramaria aurantiisiccescens	Ramaria aurantiisiccescens		KP658117			702		USA	OSC 105109	SH1563423.08FU
Ramaria aurantiisiccescens	Ramaria aurantiisiccescens		KP658118			702	1	USA	OSC 81452	SH1563418.08FU
Ramaria aurantiisiccescens	Ramaria aurantiisiccescens		KP658119			569		USA	OSC 66859	SH1563418.08FU
Ramaria aurantiisiccescens	Ramaria aurantiisiccescens		KP658121			584		USA	OSC 97400	SH1563424.08FU
Ramaria aurantiisiccescens	Ramaria aurantiisiccescens		KY354739			701		USA	OSC 112167	SH1563418.08FU
Ramaria aurantiisiccescens	Ramaria aurantiisiccescens		KY354744			704		USA	OSC 112055	SH1563418.08FU
Ramaria aurea	Ramaria aurea		AJ408387	1		593	7	Germany	MA-Fungi 48120		1
Ramaria bataillei	Ramaria bataillei		AF441082	1		627		Spain	MA-Fungi 48075	SH1563411.08FU
Ramaria beninensis	Ramaria beninensis		MH384904	1	1	607		Benin	M, Christan1100	SH2728134.08FU	1
Ramaria boreimaxima	Ramaria boreimaxima		KJ464996		1	536	1	Finland	H, Kytovuori 96-525	SH1658796.08FU
Ramaria botrytis	Ramaria aff. botrytis B		MH289789			636		Mexico	-	SH1506797.08FU
Ramaria botrytis	Ramaria aff. rubrievanescens A		AJ408369	1		600		Spain	MA-Fungi 48056	SH1540333.08FU
Ramaria botrytis	Ramaria aff. rubrievanescens B		AF377055			600	1	USA	SNF 213	SH1540326.08FU
Ramaria botrytis	Ramaria aff. rubrievanescens D		AY588247			599		South Korea	DGUM 29001	SH1540328.08FU
Ramaria botrytis	Ramaria aff. rubrievanescens D		KJ184344			613		India	DARD-112	SH1540329.08FU
Ramaria botrytis	Ramaria botrytis		AJ292294	1		594	4	Spain	MA-Fungi 47951	SH1642458.08FU
Ramaria botrytis	Ramaria botrytis		KY626149			576		Italy	AMB 18203	SH1642458.08FU
Ramaria botrytis	Ramaria botrytis		KY626151		1	558		Italy	AMB 18201	SH1642458.08FU
Ramaria botrytis	Ramaria botrytis		KY626153			550		Italy	AMB 18204	SH1642458.08FU
Ramaria botrytis f. musicolor	Ramaria botrytis		KY626144		1	576		Italy	ZT Myc 57160	SH1642458.08FU
Ramaria botrytis var. aurantiiramosa	Ramaria aurantiiramosa		JX310410			625	1	USA	OSC 140667	SH1540327.08FU
Ramaria botrytis var. aurantiiramosa	Ramaria aurantiiramosa		KX574471		1	625		USA	WTU-F-043053	SH1540327.08FU
Ramaria botrytis var. inquinata	Ramaria botrytis		KY626147		1	570		Slovenia	ZT Myc 55614	SH1642458.08FU
Ramaria broomei	Ramaria broomei		MH322663	1		634		Spain	MA-Fungi 79903	SH2746813.08FU	1
Ramaria calvodistalis	Ramaria calvodistalis		KJ416132		1	611	1	USA	TENN 69095	SH1563421.08FU
Ramaria capucina 1	Ramaria aff. capucina		MH322664	1		593		Spain	AH 48381	SH2735588.08FU	1
Ramaria cartilaginea	Ramaria cartilaginea		KY986436			580		USA	WTU 43208	SH1527221.08FU
Ramaria caulifloriformis	Ramaria caulifloriformis		MF755270			606	5	USA	BEP01 (TENN)	SH1642371.08FU
Ramaria cedretorum	Ramaria cedretorum		AJ408353	1		641		Spain	MA-Fungi 48074	SH1652307.08FU
Ramaria cedretorum	Ramaria cedretorum	R. fennica var. violacea	AJ408392	1	1	383	1	Italy	ZT Myc, Schild 1902	SH1652307.08FU	1
Ramaria celerivirescens	Ramaria celerivirescens		DQ365647			550		USA	Isolate 137.5	SH1522084.08FU
Ramaria celerivirescens	Ramaria celerivirescens		EU525995			549		USA	OSC 1064227	SH1522084.08FU
Ramaria celerivirescens	Ramaria celerivirescens		JX310385			551		USA	OSC 140472	SH1522084.08FU
Ramaria celerivirescens	Ramaria celerivirescens		JX310391			550		USA	OSC 140658	SH1522084.08FU
Ramaria celerivirescens	Ramaria celerivirescens		JX310392			550		USA	OSC 140471	SH1522084.08FU
Ramaria celerivirescens	Ramaria celerivirescens		JX310393			552		USA	OSC 144046	SH1522084.08FU
Ramaria celerivirescens	Ramaria celerivirescens		JX310394			300	1	USA	OSC 144049	SH1522084.08FU	1
Ramaria celerivirescens	Ramaria cyaneigranosa		AY102861			611		USA	OSC 87688	SH1519739.08FU
Ramaria cistophila	Ramaria anziana		MF564292	1	1	600		Spain	AH 47781	SH1634118.08FU
Ramaria cistophila	Ramaria anziana		MF564293	1		602	1	Spain	AH 47765	SH1634118.08FU
Ramaria cistophila	Ramaria anziana		MF564294	1		508	2	Spain	AH 47771	SH1634118.08FU
Ramaria cistophila 1	Ramaria aff. anziana		AF442096	1		366	1	Spain	MA-Fungi 48071	SH1634118.08FU
Ramaria claviramulata	Ramaria celerivirescens		EU525991			554		USA	OSC 1064080	SH1522084.08FU
Ramaria claviramulata	Ramaria celerivirescens		KX574472		1	550		USA	WTU-F-043055	SH1522084.08FU
Ramaria claviramulata 1	Ramaria aff. ochraceosalmonicolor A		MH322665	1		407		Spain	AH 47739		1
Ramaria cokeri	Ramaria cokeri		MH322666	1		593		Spain	MA-Fungi 79893	SH1655631.08FU	1
Ramaria comitis	Ramaria comitis		AF442095	1		638		Spain	MA-Fungi 47970	SH1657538.08FU
Ramaria comitis	Ramaria comitis		MH322667	1		630		Portugal	AH 48341	SH1657538.08FU	1
Ramaria conjunctipes	Ramaria conjunctipes A		EU669322			565		USA	OSC 131283	SH1636162.08FU
Ramaria conjunctipes	Ramaria conjunctipes A		EU669377			529		USA	OSC 81440	SH1636159.08FU
Ramaria conjunctipes	Ramaria conjunctipes A		EU669378			565		USA	OSC 81495	SH1636162.08FU
Ramaria conjunctipes	Ramaria conjunctipes A		EU669379			559	1	USA	OSC 67589	SH1636159.08FU
Ramaria conjunctipes	Ramaria conjunctipes A		EU846302			565		USA	OSC 96488	SH1636162.08FU
Ramaria conjunctipes	Ramaria conjunctipes A		EU846304			559		USA	OSC 119381	SH1636159.08FU
Ramaria conjunctipes	Ramaria conjunctipes B		EU846301			586		USA	OSC 105346	SH1636160.08FU
Ramaria conjunctipes	Ramaria conjunctipes B		EU846303			538	2	USA	OSC 96955	SH1636160.08FU	1
Ramaria conjunctipes	Ramaria conjunctipes B		KC346861			528	1	USA	OSC 110613	SH1636160.08FU
Ramaria conjunctipes var. sparsiramosa	Ramaria conjunctipes A		JX310395			537	1	USA	OSC 134633	SH1636159.08FU
Ramaria conjunctipes var. sparsiramosa	Ramaria conjunctipes A		KP658137			557	1	USA	OSC 119394	SH1636159.08FU
Ramaria conjunctipes var. sparsiramosa	Ramaria conjunctipes A		KY354743			559		USA	OSC 119883	SH1636159.08FU
Ramaria conjunctipes var. sparsiramosa	Ramaria conjunctipes B		KP658136			585		USA	OSC 105340	SH1636160.08FU
Ramaria conjunctipes var. sparsiramosa	Ramaria conjunctipes B		KY354742			586		USA	OSC 112175	SH1636161.08FU
Ramaria conjunctipes var. sparsiramosa	Ramaria conjunctipes B		KY510817			585		USA	061708_2015_LMF2	SH1636161.08FU
Ramaria conjunctipes var. tsugensis	Ramaria conjunctipes A		KX574468		1	537		USA	WTU-F-043054	SH1636159.08FU
Ramaria coulterae	Ramaria aff. lacteobrunnescens		KY354737			530		USA	OSC 134759	SH1635994.08FU
Ramaria coulterae	Ramaria coulterae		EU669320			657		USA	OSC 69929	SH1635992.08FU
Ramaria coulterae	Ramaria coulterae		EU669380			558	2	USA	OSC 69926	SH1635992.08FU
Ramaria coulterae	Ramaria coulterae		EU697270			624	2	USA	OSC 69925	SH1635992.08FU
Ramaria coulterae	Ramaria coulterae		EU697271			530		USA	OSC 69927	SH1635992.08FU
Ramaria coulterae	Ramaria coulterae		JX310396			501		USA	OSC 140503	SH1635992.08FU
Ramaria coulterae	Ramaria coulterae		KP658140			614	2	USA	OSC 69928	SH1635992.08FU
Ramaria coulterae	Ramaria coulterae		KU574734			560		USA	csv 061812_2	SH1635992.08FU
Ramaria coulterae	Ramaria coulterae		KX574462		1	658		USA	TENN 45771	SH1635992.08FU
Ramaria coulterae	Ramaria coulterae		KY354736			505		USA	OSC 70059	SH1635992.08FU
Ramaria curta	Ramaria curta		AJ408358	1		550	1	Spain	MA-Fungi 48029	SH1519641.08FU
Ramaria curta	Ramaria curta		AJ408359	1		582	8	Spain	MA-Fungi 48081	SH1519641.08FU	1
Ramaria curta	Ramaria curta		KX236126			584		Canada	UBC F32034	SH1519641.08FU
Ramaria curta	Ramaria flaccida		JQ408230			632	17	USA	AGK 035	SH1520221.08FU	1
Ramaria cyaneigranosa	Ramaria cyaneigranosa		AY102859			611		USA	OSC 87689	SH1519739.08FU
Ramaria cyaneigranosa	Ramaria cyaneigranosa		JX310397			608		USA	OSC 140651	SH1519739.08FU
Ramaria cyaneigranosa	Ramaria cyaneigranosa		KX574465		1	607		USA	WTU-F-043056	SH1519739.08FU
Ramaria cyaneigranosa var. persicina	Ramaria cyaneigranosa		JX310398			608		USA	OSC 140639	SH1519739.08FU
Ramaria cyaneigranosa var. persicina	Ramaria cyaneigranosa		KY354740			608		USA	OSC 134739	SH1519739.08FU
Ramaria cyanocephala	Ramaria cyanocephala		KT339249			548		Guyana	TH 9064	SH1655704.08FU
Ramaria cystidiophora	Ramaria cystidiophora		DQ384590			600		Canada	UBC F15182	SH1636306.08FU
Ramaria cystidiophora	Ramaria cystidiophora		EU597077			603	4	Canada	UBC OGTR0419s	SH1636306.08FU
Ramaria decurrens	Ramaria decurrens		AJ408374	1		546	5	Spain	MA-Fungi 48060	SH1648286.08FU
Ramaria decurrens	Ramaria decurrens		MH322668	1		591		Portugal	MA-Fungi 48019	SH1648287.08FU	1
Ramaria decurrens 1	Ramaria aff. beninensis		AF442100	1		535	2	Portugal	MA-Fungi 48082	SH1514941.08FU
Ramaria fagetorum	Ramaria fagetorum		AJ408361	1		621		Spain	MA-Fungi 48088	SH1636303.08FU
Ramaria fagetorum	Ramaria fagetorum		AJ408362	1		598	5	Spain	MA-Fungi 48117	SH1636303.08FU
Ramaria fagetorum	Ramaria fagetorum		AJ408363	1		564		Spain	MA-Fungi 48118	SH1636303.08FU
Ramaria fennica	Ramaria fennica		AJ408352	1		598	1	Spain	MA-Fungi 47996	SH1540338.08FU
Ramaria fennica	Ramaria fennica	R. fennica var. cinnamomeoviolacea	AJ408391	1	1	255		Germany	ZT Myc, Schild 2051a	SH1540338.08FU	1
Ramaria fennica var. fumigata	Ramaria aff. botrytis C		KX814451			588		South Korea	NIFoS 2370	SH1506798.08FU
Ramaria fennica var. fumigata	Ramaria fumigata		AJ408389	1		566	3	Spain	GDAC 11649	SH1515288.08FU
Ramaria fennica var. fumigata	Ramaria fumigata		MH322669	1		563		Spain	AH 47767	SH1515288.08FU	1
Ramaria fennica var. violaceibrunnea	Ramaria violaceibrunnea		KX574481		1	454		USA	TENN 33137	SH1540336.08FU
Ramaria fibulata	Ramaria fibulata		KX574469		1	650		USA	TENN 45709	SH1653731.08FU
Ramaria flaccida	Ramaria flaccida		AF442099	1		615	1	Spain	MA-Fungi 47960	SH1520222.08FU
Ramaria flaccida	Ramaria flaccida		AJ408371	1		619	2	Spain	MA-Fungi 48076	SH1520223.08FU
Ramaria flaccida	Ramaria flaccida		AJ408390	1		615	1	Spain	MA-Fungi 48020	SH1520221.08FU
Ramaria flaccida 1	Ramaria flaccida		AJ408375	1		610		Spain	MA-Fungi 48017	SH1648287.08FU
Ramaria flava	Ramaria flava		AJ408367	1		624		Spain	MA-Fungi 48072	SH1636309.08FU
Ramaria flava	Ramaria flava		KY626146		1	605		Germany	ZT Myc 55613	SH1636309.08FU
Ramaria flava	Ramaria flava		MH322672	1		468		Spain	AH 48375	SH1626316.08FU	1
Ramaria flava	Ramaria flava		MH322673	1		619		Spain	AH 48372	SH1626316.08FU	1
Ramaria flava	Ramaria flava		MH322674	1		603		Spain	AH 48033	SH1626316.08FU	1
Ramaria flava	Ramaria flava		MH322675	1		605		Spain	AH 48376	SH1626316.08FU	1
Ramaria flava	Ramaria flava		MH322676	1		451		Spain	JA 6031	SH1626316.08FU	1
Ramaria flava	Ramaria flava		MH322677	1		614		Spain	AH 48016	SH1626316.08FU	1
Ramaria flava 1	Ramaria aff. flava		MH322670	1		628		Spain	AH 48380	SH1826578.08FU	1
Ramaria flava 1	Ramaria aff. flava		MH322671	1		561		Spain	ARAN Fungi 2153	SH1826578.08FU	1
Ramaria flavescenoides (nom. prov.)	Ramaria flavescenoides (nom. prov.)		KC357763			648		Pakistan	mh 253	SH1556218.08FU
Ramaria flavescenoides (nom. prov.)	Ramaria flavescenoides (nom. prov.)		KC357764			649		Pakistan	mh 101	SH1556218.08FU
Ramaria flavescenoides (nom. prov.)	Ramaria flavescenoides (nom. prov.)		KC357765			662		Pakistan	mh 97	SH1556218.08FU
Ramaria flavescenoides (nom. prov.)	Ramaria flavescenoides (nom. prov.)		KC357766			650		Pakistan	mh 96	SH1556218.08FU
Ramaria flavescenoides (nom. prov.)	Ramaria flavescenoides (nom. prov.)		KC357767			646		Pakistan	mh 88	SH1556218.08FU
Ramaria flavescenoides (nom. prov.)	Ramaria flavescenoides (nom. prov.)		KC357768			648		Pakistan	mh 254	SH1556218.08FU
Ramaria flavescenoides (nom. prov.)	Ramaria flavescenoides (nom. prov.)		KC357769			649		Pakistan	mh 136	SH1556218.08FU
Ramaria flavescens	Ramaria flavescens		AJ408365	1		599	8	Spain	MA-Fungi 48065	SH1556219.08FU	1
Ramaria flavescens	Ramaria flavescens		AJ408366	1		543	2	Spain	MA-Fungi 48069	SH1556219.08FU
Ramaria flavescens	Ramaria flavescens		KP967538			568		Romania	LL_2	SH1556219.08FU
Ramaria flavescens	Ramaria flavescens		KU973862			579		Tunisia	H 21547	SH1556219.08FU
Ramaria flavescens	Ramaria flavescens		KY626140		1	570		Germany	TENN 36864	SH1556219.08FU
Ramaria flavescens	Ramaria flavescens		MH322678	1		591		Spain	AH 48029	SH1556219.08FU	1
Ramaria flavescens	Ramaria flavescens		MH322679	1		591		Spain	AH 48017	SH1556219.08FU	1
Ramaria flavescens	Ramaria flavescens	R. alutacea	MH322680	1	1	591		Slovenia	ZT Myc, Schild 1517	SH1556219.08FU	1
Ramaria flavescens var. suaveolens	Ramaria flavescens		KY626134		1	576		Italy	ZT Myc 57816	SH1556219.08FU
Ramaria flavobrunnescens	Ramaria sandaracina		AJ408379	1		600	5	Spain	MA-Fungi 48059	SH1570845.08FU
Ramaria flavobrunnescens var. aromatica	Ramaria flavobrunnescens		AY102864			506	1	USA	OSC 87693	SH1636304.08FU
Ramaria flavoides	Ramaria flavoides		AJ408380	1		594	1	Spain	MA-Fungi 47972	SH1642374.08FU
Ramaria flavoides	Ramaria flavoides		AJ408381	1		594		Spain	MA-Fungi 47971	SH1642374.08FU
Ramaria flavosalmonicolor	Ramaria flavosalmonicolor		AJ292295	1		570	4	Spain	MA-Fungi 47976	SH1540346.08FU
Ramaria flavosalmonicolor	Ramaria flavosalmonicolor		KY626135		1	626		Switzerland	ZT Myc 54973	SH1540346.08FU
Ramaria flavosalmonicolor	Ramaria flavosalmonicolor		MH322681	1		641		Spain	AH 47740	SH1540346.08FU	1
Ramaria formosa	Ramaria aff. formosa B		DQ365648			661		USA	Isolate 120.4	SH1558276.08FU
Ramaria formosa	Ramaria aff. violaceibrunnea		EU525994			595		USA	OSC 1064203	SH1540337.08FU
Ramaria formosa	Ramaria formosa		AF442101	1		350	1	Spain	MA-Fungi 48491	SH1558277.08FU	1
Ramaria formosa	Ramaria formosa		AJ408377	1		604	1	Spain	MA-Fungi 47962	SH1558282.08FU
Ramaria formosa	Ramaria formosa		AJ408393	1		659		Spain	MA-Fungi 48087	SH1558277.08FU
Ramaria formosa	Ramaria formosa		GU138764			663		China	clone R8	SH1558278.08FU
Ramaria formosa	Ramaria formosa		KY626155		1	555		Italy	AMB 18199	SH1558277.08FU
Ramaria formosa 1	Ramaria aff. formosa C		EU486433			653		Canada	UBC F16289	SH1522345.08FU
Ramaria gelatiniaurantia	Ramaria gelatiniaurantia		EU837237			404		USA	OSC 66084	SH1622368.08FU	1
Ramaria gelatiniaurantia	Ramaria gelatiniaurantia		KP658144			577		USA	OSC 65737	SH1642368.08FU
Ramaria gelatiniaurantia	Ramaria gelatiniaurantia		KX574474		1	616		USA	WTU-F-063049	SH1642368.08FU
Ramaria gelatiniaurantia	Ramaria gelatiniaurantia		KX574489			719		USA	WTU-F-063056	SH1642368.08FU
Ramaria gelatiniaurantia var. violeitingens	Ramaria gelatiniaurantia		KP658134			537		USA	OSC 119367	SH1642368.08FU
Ramaria gelatiniaurantia var. violeitingens	Ramaria gelatiniaurantia		KP658135			595		USA	OSC 119362	SH1642368.08FU
Ramaria gelatiniaurantia var. violeitingens	Ramaria gelatiniaurantia		KP658147			616		USA	OSC 66056	SH1642368.08FU
Ramaria gelatiniaurantia var. violeitingens	Ramaria gelatiniaurantia		KX574475		1	751		USA	WTU-F-063053	SH1642368.08FU
Ramaria gelatinosa	Ramaria gelatinosa		EF530925			596		Canada	UBC F16269	SH151406.08FU	1
Ramaria gelatinosa var. oregonensis	Ramaria gelatinosa		KX574482		1	636		USA	WTU-F-063054	SH151406.08FU
Ramaria gracilis	Ramaria gracilis		AJ408378	1		573	1	Spain	MA-Fungi 48054	SH1648637.08FU
Ramaria gracilis	Ramaria gracilis		EU258553			571	1	Mexico	-	SH1648637.08FU
Ramaria gracilis	Ramaria gracilis		JX310399			581		USA	OSC 134659	SH1648637.08FU
Ramaria gracilis	Ramaria gracilis		KT307880			580	1	Mexico	GO-2009-181	SH1648637.08FU
Ramaria gracilis	Ramaria gracilis		KY354745			581	1	USA	OSC 112168	SH1648637.08FU
Ramaria gracilis	Ramaria gracilis		MH167936			560		Mexico	Mushr. Obs. 313775	SH1648637.08FU
Ramaria gracilis 1	Ramaria aff. pseudogracilis A		JQ408223			742	94	USA	AGK 018	SH2706281.08FU	1
Ramaria guyanensis 1	Ramaria aff. guyanensis		KT339199			461		Guyana	TH 8205	SH1574366.08FU
Ramaria ignicolor	Ramaria ignicolor		AJ408386	1		565		Spain	MA-Fungi 47978	SH1636165.08FU
Ramaria intimorosea	Ramaria fagetorum		KY626148		1	507	1	Slovenia	ZT Myc 57155	SH1636303.08FU
Ramaria lacteobrunnescens	Ramaria lacteobrunnescens		MH322682	1		613		Spain	MA-Fungi 48470	Sh1635994.08FU	1
Ramaria largentii	Ramaria aff. rubrievanescens C		JX310401			492	3	USA	OSC 140726	SH1540326.08FU
Ramaria largentii	Ramaria largentii		JX310400			431		USA	OSC 134656	SH2700390.08FU
Ramaria largentii	Ramaria largentii		KC346862			451	1	USA	OSC 143964	SH1563416.08FU
Ramaria largentii	Ramaria largentii		KP658125			478		USA	OSC 115514	SH1563416.08FU
Ramaria largentii	Ramaria largentii		KP658126			590		USA	OSC 109294	SH1563416.08FU
Ramaria largentii	Ramaria largentii		KP658130			566		USA	OSC 67012	SH1563417.08FU
Ramaria largentii 1	Ramaria aff. largentii		MF564302	1		582		Spain	AH 48019	SH1653837.08FU
Ramaria longispora 1	Ramaria aff. longispora		KP454024			615		Canada	UBC F28406	SH1566267.08FU
Ramaria lorithamnus	Ramaria lorithamnus		HQ533039			612	1	New Zealand	PDD 95771	SH1522777.08FU
Ramaria maculatipes	Ramaria maculatipes		JX310402			510		USA	OSC 134638	SH1513889.08FU
Ramaria maculatipes	Ramaria maculatipes		KP658132			602		USA	OSC 109258	SH1513889.08FU
Ramaria maculatipes	Ramaria maculatipes		KP658150			583		USA	OSC 69938	SH1513889.08FU
Ramaria maculatipes	Ramaria maculatipes		KP658151			598		USA	OSC 69937	SH1513889.08FU
Ramaria maculatipes	Ramaria maculatipes		KX574476		1	654		USA	WTU-F-063042	SH1513889.08FU
Ramaria maculatipes	Ramaria maculatipes		KY354749			431		USA	OSC 112051	SH1513889.08FU
Ramaria maculatipes	Ramaria maculatipes		KY354763			418		USA	OSC 112151	SH1513889.08FU
Ramaria magnifica	Ramaria magnifica		AJ408354	1		568		Spain	MA-Fungi 26386	SH1574064.08FU
Ramaria magnifica	Ramaria magnifica		AJ408355	1		568		Spain	MA-Fungi 47982	SH1574065.08FU
Ramaria magnifica	Ramaria magnifica		KY626136		1	519	2	Italy	ZT Myc 57153	SH1574064.08FU
Ramaria magnifica var. sardiniensis	Ramaria magnifica		KY626138		1	600	1	Italy	ZT Myc 57149	SH1574064.08FU
Ramaria magnipes var. albidior	Ramaria magnipes		KX574464		1	678		USA	TENN 46670	SH1506859.08FU
Ramaria mairei	Ramaria mairei		AJ292296	1		657	5	Spain	MA-Fungi 39878	SH1518171.08FU
Ramaria mairei	Ramaria mairei		AJ408351	1		601	1	Spain	MA-Fungi 48066	SH1518171.08FU
Ramaria mediterranea	Ramaria mediterranea		AJ408370	1		654	1	Spain	MA-Fungi 39877	SH1652306.08FU
Ramaria murrillii	Ramaria murrillii		MH322683	1		664		Spain	AH 48382		1
Ramaria neoformosa 1	Ramaria aff. neoformosa		MH322684	1		600		Spain	AH 48014	SH1566267.08FU	1
Ramaria newspecies 1	Ramaria newspecies 1		AF442094	1		606	1	Spain	MA-Fungi 48089	SH1570851.08FU
Ramaria newspecies 3	Ramaria newspecies 3		AJ408388	1		607	6	Spain	MA-Fungi 47983	SH1568951.08FU
Ramaria obtusissima	Ramaria obtusissima		KJ655554			632		USA	TENN 69158	SH1506860.08FU
Ramaria ochracea	Ramaria ochracea		MH322686	1		614		Spain	AH 48374		1
Ramaria ochracea	Ramaria ochracea		MH384905	1		622		Spain	AH 48624		1
Ramaria ochraceosalmonicolor 1	Ramaria aff. ochraceosalmonicolor B		MH322687	1		572		Spain	AH 48371	SH1657839.08FU	1
Ramaria pallidolilacina	Ramaria pallidolilacina		KU507207			751		China	MHHNU 7708	SH2702973.08FU
Ramaria pallidosaponaria	Ramaria pallidosaponaria		AJ408356	1		440	3	Spain	MA-Fungi 48086	SH2699732.08FU
Ramaria pallidosaponaria	Ramaria pallidosaponaria		AJ408357	1		596	3	Spain	MA-Fungi 48083	SH1572711.08FU
Ramaria pallidosaponaria	Ramaria pallidosaponaria		KY626142		1	553		Italy	TENN 36849	SH1572708.08FU
Ramaria pallidosaponaria	Ramaria pallidosaponaria		KY626157			628	1	Italy	AMB 18205	SH1572708.08FU
Ramaria praecox	Ramaria flava		AF442098	1		618	2	Spain	MA-Fungi 48055	SH1653302.08FU
Ramaria praecox	Ramaria praecox	R. luteovernalis	KT357471		1	595		Italy	MCVE 28637	SH1634116.08FU
Ramaria praecox	Ramaria praecox		MF564296	1		587		Spain	AH 48383	SH1634116.08FU
Ramaria praecox	Ramaria praecox		MF564298	1		595		Spain	AH 47804	SH1634116.08FU
Ramaria praecox	Ramaria praecox		MF564299	1		468		Spain	MA-Fungi 48102	SH1634116.08FU
Ramaria praecox	Ramaria praecox		MF564303	1		590		Spain	AH 47730	SH1634116.08FU
Ramaria praecox	Ramaria praecox		MH322688	1		484		Spain	AH 47732	SH1634116.08FU	1
Ramaria praecox	Ramaria praecox		MF564297	1		576		Switzerland	ZT Myc, Schild 2178	SH1634116.08FU
Ramaria pseudogracilis	Ramaria pseudogracilis		AJ408384	1		588		Spain	MA-Fungi 48067	SH1525005.08FU
Ramaria quercus-ilicis	Ramaria quercus-ilicis		AJ408382	1		602	1	Spain	MA-Fungi 47984	SH1653326.08FU
Ramaria rainierensis	Ramaria pseudogracilis B		KR673634			464		South Korea	KA12-1702	SH1525006.08FU
Ramaria rainierensis	Ramaria rainierensis		KX574466		1	551	1	USA	WTU-F-063041	SH1648638.08FU
Ramaria rasilispora	Ramaria rasilispora		KT968608			641	2	USA	db 215-08/5 15-01	SH1506858.08FU
Ramaria rasilispora	Ramaria rasilispora		KU574735			516		USA	S12B1602	SH1506858.08FU
Ramaria rasilispora	Ramaria rasilispora		KU574736			538		USA	S12B1601	SH1506858.08FU
Ramaria rasilispora var. scatesiana	Ramaria rasilispora		KX574477		1	641		USA	TENN 46660	SH1506858.08FU
Ramaria rubella	Ramaria apiculata		JQ408236			610	29	USA	AGK 049	SH1563407.08FU	1
Ramaria rubella	Ramaria rubella		AY854078			630		USA	PBM 2408	SH1555155.08FU
Ramaria rubella	Ramaria rubella		EU669317			610	1	USA	OSC 115946	SH1555155.08FU
Ramaria rubella	Ramaria rubella		JX310405			628		USA	OSC 140659	SH1555155.08FU
Ramaria rubella	Ramaria rubella		KC346860			571		USA	OSC 110600	SH1555155.08FU
Ramaria rubiginosa	Ramaria rubiginosa		DQ365650			549	8	USA	Isolate 170.3	SH1540315.08FU	1
Ramaria rubribrunnescens	Ramaria aff. verlotensis		KT307881			585		Mexico	CB 08258	SH1642373.08FU
Ramaria rubribrunnescens	Ramaria aff. verlotensis		KT307882			583		Mexico	CB 08392	SH1642373.08FU
Ramaria rubribrunnescens	Ramaria rubribrunescens A		EU652352			607		USA	OSC 119676	SH1513890.08FU
Ramaria rubribrunnescens	Ramaria rubribrunescens A		JX310406			632		USA	OSC 140575	SH1513890.08FU
Ramaria rubribrunnescens	Ramaria rubribrunescens A		KY354750			632		USA	OSC 66051	SH1513890.08FU
Ramaria rubribrunnescens	Ramaria rubribrunescens B		EU837231			595	1	USA	OSC 131274	SH1513896.08FU
Ramaria rubribrunnescens	Ramaria rubribrunescens B		KP658107			622	2	USA	OSC 105345	SH1513895.08FU
Ramaria rubribrunnescens 1	Ramaria aff. rubribrunnescens		KC152168			589		Mexico	GO-2009-200	SH1513894.08FU
Ramaria rubribrunnescens 1	Ramaria aff. rubribrunnescens		KC152169			589		Mexico	GO-2009-289	SH1513894.08FU
Ramaria rubribrunnescens 1	Ramaria aff. rubribrunnescens		KT307861			589	1	Mexico	HC-PNNT-085	SH1513894.08FU
Ramaria rubribrunnescens 1	Ramaria aff. rubribrunnescens		KT307862			589		Mexico	CB 08150	SH1513894.08FU
Ramaria rubribrunnescens 1	Ramaria aff. rubribrunnescens		KT307879			591		Mexico	HC-PNNT-052	SH1513893.08FU
Ramaria rubrievanescens	Ramaria aff. aurantiiramosa		MH322689	1		624	1	Spain	AH 47481	SH1540331.08FU	1
Ramaria rubrievanescens	Ramaria rubrievanescens		JX310408			599		USA	OSC 134654	SH1540326.08FU
Ramaria rubrievanescens	Ramaria rubrievanescens		JX310409			599		USA	OSC 140637	SH1540326.08FU
Ramaria rubripermanens	Ramaria rubripermanens		JX310412			631		USA	OSC 130793	SH1513928.08FU
Ramaria rubripermanens	Ramaria rubripermanens		JX310413			631		USA	OSC 140504	SH1513928.08FU
Ramaria rubripermanens	Ramaria rubripermanens		KY354754			631		USA	OSC 70034	SH1513928.08FU
Ramaria rubripermanens	Ramaria rubripermanens		KY510828			631		USA	OSC 134755	SH1513928.08FU
Ramaria rubripermanens 1	Ramaria aff. botrytis A		AJ408368	1		526	8	Spain	MA-Fungi 47987	SH1636319.08FU	1
Ramaria rubripermanens 2	Ramaria aff. botrytis A		KT307863			599	3	Mexico	GO-2009-186	SH1636319.08FU
Ramaria rufescens 1	Ramaria aff. rufescens		MH322690	1		595		Spain	AH 48379		1
Ramaria sandaracina	Ramaria aff. flavosalmonicolor		EU525992			597		USA	OSC 1064136	SH1540348.08FU
Ramaria sandaracina	Ramaria sandaracina		AY102860			590		USA	OSC 87695	SH1570843.08FU
Ramaria sandaracina	Ramaria sandaracina		KC581318			592	4	Canada	UBC F23776	SH1570844.08FU
Ramaria sandaracina	Ramaria sandaracina		KP454028			592	1	Canada	UBC F28386	SH1570844.08FU
Ramaria sandaracina	Ramaria sandaracina		KX574484		1	597	1	USA	WTU-F-063058	SH1570843.08FU
Ramaria sandaracina 1	Ramaria sandaracina		EF530928			592	2	Canada	UBC F16249	SH1570844.08FU
Ramaria sandaracina var. chondrobasis	Ramaria sandaracina		KX574483		1	598	1	USA	WTU-F-063051	SH1570844.08FU
Ramaria sanguinea	Ramaria aff. sanguinea		AJ408373	1		613		Spain	MA-Fungi 48080	SH1540314.08FU
Ramaria sanguinea	Ramaria sanguinea		KY626159		1	573		Italy	AMB 18200	SH1540314.08FU
Ramaria sinsinii	Ramaria sinsinii		MH384906	1	1	595		Benin	M, Christan 1101		1
Ramaria spinulosa	Ramaria spinulosa		AJ292293	1		681	1	Spain	MA-Fungi 47990	SH1570846.08FU
Ramaria spinulosa var. diminutiva	Ramaria aff. spinulosa		KX574463		1	636		USA	TENN 47396	SH1570847.08FU
Ramaria spinulosa var. diminutiva	Ramaria aff. spinulosa		KY986441			669		USA	RLE2005-101	SH1570847.08FU
Ramaria stricta	Ramaria aff. pseudogracilis A		EU819419			576	20	USA	JMP 0055	SH2706281.08FU	1
Ramaria stricta	Ramaria aff. rubella		DQ367910			589	4	Canada	OUC 97191	SH1611774.08FU
Ramaria stricta	Ramaria aff. stricta A		JQ408235			615		USA	AGK 044		1
Ramaria stricta	Ramaria rubella		AF347098			345	1	Sweden	GB, KHL 8564	SH1555155.08FU	1
Ramaria stricta	Ramaria stricta		AF442097	1		568	6	Spain	MA-Fungi 33215	SH1566829.08FU
Ramaria stricta	Ramaria stricta		AJ408372	1		622	1	Spain	MA-Fungi 48068	SH1566828.08FU
Ramaria stricta	Ramaria stricta		KP658153			622		USA	OSC 37039	SH1566828.08FU
Ramaria stricta	Ramaria stricta		KU870452			622		Germany	MHHNU 7098	SH1566828.08FU
Ramaria stricta var. concolor	Ramaria aff. stricta B		JQ408220			640	19	USA	AGK 010	SH2705175.08FU	1
Ramaria stricta var. concolor	Ramaria aff. stricta B		JQ408221			629	7	USA	AGK 011	SH2705175.08FU	1
Ramaria stricta var. concolor	Ramaria stricta		KX574470		1	785		USA	TENN 34308	SH1566828.08FU
Ramaria stuntzii	Ramaria stuntzii		JX310415			591		USA	OSC 140642	SH1647003.08FU
Ramaria stuntzii	Ramaria stuntzii		JX310416			592	1	USA	OSC 140656	SH1647003.08FU
Ramaria stuntzii	Ramaria stuntzii		KJ146725			569	2	Canada	UBC F23909	SH1647003.08FU
Ramaria stuntzii	Ramaria stuntzii		KP658122			608		USA	OSC 73315	SH1647003.08FU
Ramaria stuntzii	Ramaria stuntzii		KX574478		1	711		USA	WTU-F-063050	SH1647003.08FU
Ramaria stuntzii	Ramaria stuntzii		KY354756			609		USA	OSC 134722	SH1647003.08FU
Ramaria stuntzii	Ramaria stuntzii		KY354757			610		USA	OSC 134727	SH1647003.08FU
Ramaria stuntzii	Ramaria stuntzii		JX310414			243		USA	OSC 134631	SH1647003.08FU	1
Ramaria subbotrytis	Ramaria subbotrytis		EU525993			590		USA	OSC 1064182	SH1647004.08FU
Ramaria subdecurrens	Ramaria subdecurrens		MH322691	1		603		Spain	AH 48370	SH1653948.08FU	1
Ramaria subtilis	Ramaria subtilis		MF564300	1		651		Spain	AH 48020	SH1539912.08FU
Ramaria subtilis	Ramaria subtilis		MF564301	1		551		Spain	MA-Fungi 48010	SH1539911.08FU
Ramaria subtilis 1	Ramaria aff. boreimaxima		MH322692	1		616		Spain	AH 48378	SH1654787.08FU	1
Ramaria suecica	Ramaria suecica		AJ408360	1		580	2	Spain	MA-Fungi 48078	SH1555154.08FU
Ramaria suecica	Ramaria suecica		EU697265			492	5	USA	OSC 108459	SH2699198.08FU
Ramaria suecica	Ramaria suecica		JX310404			548		USA	OSC 134653	SH1555154.08FU
Ramaria suecica	Ramaria suecica		JX310417			640		USA	OSC 134634	SH1555154.08FU
Ramaria suecica	Ramaria suecica		JX310418			640		USA	OSC 140624	SH1555154.08FU
Ramaria suecica	Ramaria suecica		JX310419			642		USA	OSC 140660	SH1555154.08FU
Ramaria suecica	Ramaria suecica		KP658148			605		USA	OSC 115933	SH1555154.08FU
Ramaria suecica	Ramaria suecica		KU574731			640		USA	DG 1218	SH1555154.08FU
Ramaria synaptopoda	Ramaria synaptopoda		KX574485		1	609		USA	WTU-F-063037	SH17636308.08FU
Ramaria testaceoflava	Ramaria testaceoflava		KP658128			627	1	USA	OSC 107885	SH1563408.08FU
Ramaria testaceoflava	Ramaria testaceoflava		KP658129			594		USA	OSC 104800	SH1563408.08FU
Ramaria testaceoflava	Ramaria testaceoflava		KU574732			600		USA	4441 SL	SH1563408.08FU
Ramaria testaceoflava	Ramaria testaceoflava		MH322693	1		207		Spain	MA-Fungi 53089	SH1563408.08FU	1
Ramaria testaceoflava var. brunnea	Ramaria testaceoflava		KX574486		1	628		USA	WTU-F-063039	SH1563408.08FU
Ramaria thiersii	Ramaria thiersii		KP658143			560	1	USA	OSC 47006	SH1524817.08FU
Ramaria thiersii	Ramaria thiersii		KY354761			616		USA	OSC 112045	SH1524817.08FU
Ramaria thiersii 1	Ramaria aff. vinosimaculans		KT307864			613		Mexico	CB 0818	SH1513888.08FU
Ramaria thiersii 1	Ramaria aff. vinosimaculans		KT307865			608		Mexico	HC-PNNT-109	SH1513888.08FU
Ramaria thiersii 1	Ramaria aff. vinosimaculans		KT307866			608		Mexico	HC-PNNT-180	SH1513888.08FU
Ramaria thiersii 1	Ramaria aff. vinosimaculans		KT307867			603	4	Mexico	CB 08228	SH1513888.08FU
Ramaria thiersii 1	Ramaria aff. vinosimaculans		KT307868			611		Mexico	HC-PNNT-172	SH1513888.08FU
Ramaria tsugina	Ramaria apiculata		KX574467		1	581		USA	WTU-F-043052	SH1563407.08FU
Ramaria velocimutans	Ramaria velocimutans		KX574487		1	626	2	USA	WTU-F-063045	SH1647399.08FU
Ramaria verlotensis	Ramaria verlotensis		KX574480		1	598		USA	WTU-F-063047	SH1642382.08FU
Ramaria vinosimaculans	Ramaria vinosimaculans		EU669323			534		USA	Trappe 23383	SH1513888.08FU
Ramaria vinosimaculans	Ramaria vinosimaculans		KP658124			604		USA	OSC 107850	SH1513888.08FU
Ramaria vinosimaculans	Ramaria vinosimaculans		KP658133			606		USA	OSC 105302	SH1513888.08FU
Ramaria vinosimaculans	Ramaria vinosimaculans		KP658155			566		USA	OSC 73528	SH1513888.08FU
Ramaria vinosimaculans	Ramaria vinosimaculans		KX574488		1	607		USA	WTU-F-063043	SH1513888.08FU
Schildia sanctiluxurii	Schildia sanctiluxurii		KT357473		1	630		Italy	MCVE 28639	SH1539242.08FU
Turbinellus floccosus	Turbinellus floccosus		EU669211			686		USA	OSC 70579	SH1569516.08FU
Turbinellus floccosus	Turbinellus floccosus		EU697242			667		USA	OSC 66971	SH1525890.08FU
Turbinellus floccosus	Turbinellus floccosus		EU846244			670		USA	OSC 70574	SH1569516.08FU
Ramaria aurea	Name not assigned		JQ408226			595	20	USA	AGK 025		1
Ramaria celerivirescens 1	Name not assigned		JQ408243			592	37	USA	AGK 072		1
Ramaria fennica var. fumigata	Name not assigned		AJ296347	1		212		Spain	MA-Fungi 48092	SH1515288.08FU	1
Ramaria flaccida	Name not assigned		AF438554			389		South Korea	Sample K8		1
Ramaria flavobrunnescens var. aromatica	Name not assigned		JQ408240			626	33	USA	AGK 059	SH1636307.08FU	1
Ramaria foetida	Name not assigned		JQ408239			624	23	USA	AGK 058	SH1563421.08FU	1
Ramaria formosa	Name not assigned		MG677142			251		USA	TENN 68625	SH2708690.08FU	1
Ramaria gracilis 1	Name not assigned		JQ408222			597	18	USA	AGK 017	SH2706281.08FU	1
Ramaria gracilis 1	Name not assigned		JQ408228			604	24	USA	AGK 032	SH2706281.08FU	1
Ramaria newspecies 2	Name not assigned		MH322685	1		590		Spain	AH 48377	SH1636319.08FU	1
Ramaria rasilisporoides	Name not assigned		JQ408242			587	25	USA	AGK 069		1
