# Supplementary material for: Figures of merit and statistics for detecting faulty species identification with DNA barcodes: A case study in Ramaria and related fungal genera
Source: PLoS One. 2020 Aug 19;15(8):e0237507. doi: 10.1371/journal.pone.0237507 (PMC7437900; doi:10.1371/journal.pone.0237507)
Supplement: S2 Table — The Total dataset was used solely in the phylogenetic analysis. Column “Length (nt)” highlights sequences of length less than 500 nt, our Short dataset; and (D) Column “Ambiguous (nt)” highlights sequences with 10 or more ambiguous nucleotides. (XLSX) [file pone.0237507.s005.xlsx]

## Sheet: Table S2
Genera	Accepted name (for types)	GenBank accession #	Length (nt)	Ambiguous (nt)	Country	Collection or Herbarium
Gomphus sp.		KC152101	548		Mexico	GO-2009-421
Gomphus sp.		KC152102	716		Mexico	GO-2009-342
Gomphus sp.		KC152103	716		Mexico	GO-2009-341
Gomphus sp.		KT874993	700		Mexico	HC-PNNT-036
Gomphus sp.		KT874994	681		Mexico	GO-2009-199
Gomphus sp.		KT874995	646		Mexico	HC-PNNT-087
Gomphus sp.		KT874996	716	1	Mexico	HC-PNNT-142
Gomphus sp.		HM234134	385	2	USA	OG 139-3
Gomphus sp.		HM234139	416	19	USA	OG 41-3
Ramaria sp.		AB973801	543		Japan	2A3
Ramaria sp.		AB973803	584		Japan	2A2
Ramaria sp.		DQ365599	539	1	USA	OSC 81407
Ramaria sp.		DQ365601	660		USA	OSC 69919
Ramaria sp.		DQ365602	632		USA	OSC 61837
Ramaria sp.		DQ365603	600		USA	OSC 111766
Ramaria sp.		DQ365604	609	1	USA	OSC 111773
Ramaria sp.		DQ365605	618		USA	OSC 111768
Ramaria sp.		DQ365606	580	2	USA	OSC 73499
Ramaria sp.		DQ365607	589		USA	OSC 61809
Ramaria sp.		DQ365608	610	1	USA	OSC 111774
Ramaria sp.		DQ365609	604	1	USA	OSC 81725
Ramaria sp.		DQ365610	643		USA	OSC 81581
Ramaria sp.		DQ365611	626		USA	OSC 111760
Ramaria sp.		DQ365612	661	1	USA	OSC 81384
Ramaria sp.		DQ365613	655	15	USA	OSC 66911
Ramaria sp.		DQ365614	625		USA	OSC 81566
Ramaria sp.		DQ365615	616		USA	OSC 74055
Ramaria sp.		DQ365616	616		USA	OSC 70020
Ramaria sp.		DQ365617	622		USA	OSC 105266
Ramaria sp.		DQ365618	589	1	USA	OSC 67165
Ramaria sp.		DQ365619	625	4	USA	OSC 111762
Ramaria sp.		DQ365620	617		USA	OSC 111767
Ramaria sp.		DQ365621	613		USA	OSC 111765
Ramaria sp.		DQ365623	608		USA	OSC 111759
Ramaria sp.		DQ365624	559		USA	OSC 81542
Ramaria sp.		DQ365625	620		USA	Trappe 26116
Ramaria sp.		DQ365626	597	18	USA	OSC 111769
Ramaria sp.		DQ365627	614	1	USA	OSC 108685
Ramaria sp.		DQ365628	589		USA	OSC 66882
Ramaria sp.		DQ365629	616		USA	OSC 66757
Ramaria sp.		DQ365646	619		USA	Isolate 125.4
Ramaria sp.		DQ365651	478		USA	Isolate 16.3
Ramaria sp.		DQ365652	594		USA	Isolate 13.2
Ramaria sp.		DQ974713	550	1	USA	SRC 827
Ramaria sp.		EU569257	487		Mexico	MHM 077
Ramaria sp.		EU569258	624		Mexico	MHM 156
Ramaria sp.		EU569259	622		Mexico	MHM 312
Ramaria sp.		EU569260	417		Mexico	MHM 318
Ramaria sp.		EU644710	472		USA	OSC 73258
Ramaria sp.		EU644711	537	3	USA	OSC 115617
Ramaria sp.		EU645630	645	4	Canada	clone NWBRO49
Ramaria sp.		EU652340	588		USA	OSC 107895
Ramaria sp.		EU652341	588		USA	OSC 109243
Ramaria sp.		EU652342	615		USA	OSC 67013
Ramaria sp.		EU652343	619		USA	OSC 81622
Ramaria sp.		EU652344	616		USA	OSC 81614
Ramaria sp.		EU652351	559		USA	OSC 115516
Ramaria sp.		EU669245	599		USA	OSC 115724
Ramaria sp.		EU669325	642		USA	OSC 70025
Ramaria sp.		EU669369	597		USA	OSC 73427
Ramaria sp.		EU669390	609		USA	OSC 66884
Ramaria sp.		EU669391	538		USA	OSC 69924
Ramaria sp.		EU697256	572		USA	OSC 115637
Ramaria sp.		EU697261	590	7	USA	OSC 119331
Ramaria sp.		EU697262	411	7	USA	OSC 108425
Ramaria sp.		EU837200	589	1	USA	OSC 108278
Ramaria sp.		EU837201	589		USA	OSC 65778
Ramaria sp.		EU837238	419	2	USA	OSC 67579
Ramaria sp.		FJ196939	588		Mexico	clone M80D11
Ramaria sp.		FJ196940	623		Mexico	clone M67A9
Ramaria sp.		FJ196941	649		Mexico	clone M68C1
Ramaria sp.		FJ196942	648		Mexico	clone M68E8
Ramaria sp.		FJ196943	561		Mexico	clone M60A8
Ramaria sp.		FJ596797	505		USA	TENN 61341
Ramaria sp.		GU134525	651		China	clone YE14
Ramaria sp.		GU220374	558		USA	BHS 2009-23
Ramaria sp.		GU391445	662	1	China	clone LF13
Ramaria sp.		HM234138	420	6	USA	OG 41-2
Ramaria sp.		HM234140	497	11	USA	OG 41-5
Ramaria sp.		HM234141	554	8	USA	OG 41-6
Ramaria sp.		HQ324991	278	2	Mexico	JT 32458
Ramaria sp.		HQ324992	203		Mexico	JT 32456
Ramaria sp.		HQ324993	598	4	Mexico	Guevara 1126
Ramaria sp.		JQ408224	624	13	USA	AGK 020
Ramaria sp.		JQ408225	639	11	USA	AGK 023
Ramaria sp.		JQ408229	624	36	USA	AGK 033
Ramaria sp.		JQ408232	619	23	USA	AGK 037
Ramaria sp.		JQ408233	620	21	USA	AGK 038
Ramaria sp.		JQ408237	583	13	USA	AGK 051
Ramaria sp.		JQ408238	647	23	USA	AGK 053
Ramaria sp.		JQ408241	607		USA	AGK 066
Ramaria sp.		JQ408244	609	45	USA	AGK 073
Ramaria sp.		JQ408245	726	90	USA	AK 2012
Ramaria sp.		JQ408246	621	31	USA	AGK 081
Ramaria sp.		JQ991774	596		China	clone ECM149
Ramaria sp.		JQ991775	474		China	clone ECM150
Ramaria sp.		JQ991776	648		China	clone ECM151
Ramaria sp.		JX287355	547		Belize	BZ 1897
Ramaria sp.		JX310403	633		USA	OSC 134657
Ramaria sp.		JX310407	593	1	USA	OSC 140662
Ramaria sp.		JX310411	624		USA	OSC 144042
Ramaria sp.		JX310420	648		USA	OSC 112142
Ramaria sp.		KC152170	584	29	Mexico	GO-2009-267
Ramaria sp.		KC152172	612		Mexico	GO-2009-251
Ramaria sp.		KC152173	619		Mexico	GO-2010-162
Ramaria sp.		KC152174	627		Mexico	GO-2009-281
Ramaria sp.		KC152175	626		Mexico	GO-2009-273
Ramaria sp.		KC152176	613		Mexico	GO-2009-404
Ramaria sp.		KC152177	627	3	Mexico	GO-2009-269
Ramaria sp.		KF206334	598		USA	OSC 134658
Ramaria sp.		KF206335	631	1	USA	OSC 144044
Ramaria sp.		KF308578	618	1	Japan	TUMH 41435
Ramaria sp.		KF308579	626		Japan	TUMH 41436
Ramaria sp.		KF308580	625		Japan	TUMH 41746
Ramaria sp.		KF308581	631		Japan	TUMH 41758
Ramaria sp.		KF308582	679		Japan	TUMH 41759
Ramaria sp.		KF308583	676		Japan	TUMH 41760
Ramaria sp.		KF308584	626		Japan	TUMH 41785
Ramaria sp.		KF308585	626		Japan	TUMH 41786
Ramaria sp.		KF308586	624		Japan	TUMH 41792
Ramaria sp.		KF308587	625		Japan	TUMH 41789
Ramaria sp.		KF937356	631		Colombia	NVE 367
Ramaria sp.		KM576408	659		Spain	LM 58
Ramaria sp.		KP012936	434		Australia	MEL 2382753
Ramaria sp.		KP013037	579		Australia	MEL 2382674
Ramaria sp.		KP133056	624		China	clone Q1
Ramaria sp.		KP658104	509	1	USA	OSC 105640
Ramaria sp.		KP658106	640		USA	OSC 104863
Ramaria sp.		KP658108	597		USA	OSC 104836
Ramaria sp.		KP658120	533		USA	OSC 105652
Ramaria sp.		KP658127	649		USA	OSC 104822
Ramaria sp.		KP658131	581		USA	OSC 115732
Ramaria sp.		KP658138	587	1	USA	OSC 105305
Ramaria sp.		KP658139	510		USA	OSC 115803
Ramaria sp.		KP658141	593		USA	OSC 131257
Ramaria sp.		KP658145	527	1	USA	OSC 73391
Ramaria sp.		KP658146	545		USA	OSC 65920
Ramaria sp.		KP658152	533		USA	OSC 65722
Ramaria sp.		KP658154	577		USA	OSC 73311
Ramaria sp.		KP967542	538		Romania	LL_6
Ramaria sp.		KR673565	527		South Korea	KA12-1347
Ramaria sp.		KT224592	607	4	USA	AGK 012
Ramaria sp.		KT224593	542	12	USA	AGK 068
Ramaria sp.		KT224594	713	5	USA	AGK 071
Ramaria sp.		KT224595	685	3	USA	AGK 076
Ramaria sp.		KT224596	609	1	USA	AGK 063
Ramaria sp.		KT224597	639	2	USA	AGK 067
Ramaria sp.		KT224598	606	1	USA	AGK 070
Ramaria sp.		KT307883	564		Mexico	AR 09713
Ramaria sp.		KT307884	694	2	Mexico	CB 08347
Ramaria sp.		KT307885	575	2	Mexico	HC-PNNT-125
Ramaria sp.		KT307886	336	4	Mexico	HC-PNNT-311
Ramaria sp.		KT307887	574	2	Mexico	HC-PNNT-020
Ramaria sp.		KT307888	587	2	Mexico	AR 09759
Ramaria sp.		KT307889	593	1	Mexico	AR 09748
Ramaria sp.		KT307890	688	39	Mexico	AR 09817
Ramaria sp.		KT307891	602		Mexico	HC-PNNT-019
Ramaria sp.		KT307892	609	4	Mexico	HC-PNNT-276
Ramaria sp.		KT307893	587		Mexico	GO-2009-117
Ramaria sp.		KT307894	665	1	Mexico	HC-PNNT-138
Ramaria sp.		KT307895	659	1	Mexico	HC-PNNT-234
Ramaria sp.		KT307900	610		Mexico	GO-2009-161
Ramaria sp.		KT307901	610		Mexico	GO-2009-160
Ramaria sp.		KT307902	612	1	Mexico	GO-2009-110
Ramaria sp.		KT307903	612		Mexico	GO-2008-97
Ramaria sp.		KT307904	559	3	Mexico	HC-PNNT-088
Ramaria sp.		KT307905	559		Mexico	HC-PNNT-137
Ramaria sp.		KT307906	559		Mexico	HC-PNNT-126
Ramaria sp.		KT307907	627		Mexico	CB 0890
Ramaria sp.		KT307908	633		Mexico	HC-PNNT-061
Ramaria sp.		KT307909	627		Mexico	HC-PNNT-102
Ramaria sp.		KT307910	588		Mexico	AR 09668
Ramaria sp.		KT697951	449	1	Mexico	SR77-09MX
Ramaria sp.		KT697953	623		Mexico	SR84-09MX
Ramaria sp.		KT697956	490		Mexico	SR94-09MX
Ramaria sp.		KT697957	494		Mexico	SR96-09MX
Ramaria sp.	R. subalpin	KT824242	599		India	KD-14-006
Ramaria sp.		KU574733	610		USA	MTH-IH-10-2014
Ramaria sp.		KX008975	468		China	LL_107
Ramaria sp.		KX008984	468		China	LL_122
Ramaria sp.		KX008989	541		China	LL_103
Ramaria sp.		KX008990	526		China	LL_109
Ramaria sp.		KX008991	468		China	LL_127
Ramaria sp.		KX882683	619		Poland	PNGS/315
Ramaria sp.		KY081709	330		Brazil	PM 48
Ramaria sp.		KY352639	594		Argentina	TENN 55095
Ramaria sp.		KY352642	430		Argentina	TENN 55030
Ramaria sp.		KY352647	613		Argentina	TENN 55029
Ramaria sp.		KY354734	660		USA	OSC 134767
Ramaria sp.		KY354735	599		USA	OSC 112043
Ramaria sp.		KY354741	598		USA	OSC 112174
Ramaria sp.		KY354746	599		USA	OSC 112162
Ramaria sp.		KY354747	730		USA	OSC 143970
Ramaria sp.		KY354748	548	4	USA	OSC 66915
Ramaria sp.		KY354751	638		USA	OSC 134766
Ramaria sp.		KY354752	574		USA	OSC 112048
Ramaria sp.		KY354753	590		USA	OSC 73446
Ramaria sp.		KY354755	617	1	USA	OSC 134761
Ramaria sp.		KY354759	626		USA	OSC 70050
Ramaria sp.		KY354760	623		USA	OSC 134778
Ramaria sp.		KY354762	616	1	USA	OSC 112027
Ramaria sp.		KY462308	537	1	Chile	CT-4255
Ramaria sp.		KY462328	545		Argentina	CT-4312
Ramaria sp.		KY462371	589		Chile	CT-4438
Ramaria sp.		KY462375	576		Chile	CT-4446
Ramaria sp.		KY462396	497		Chile	MES-1006
Ramaria sp.		KY462516	599		Chile	MES-1668
Ramaria sp.		KY462528	584		Chile	MES-1706
Ramaria sp.		KY462650	586		Argentina	MES-2066
Ramaria sp.		KY462653	472		Argentina	MES-2078
Ramaria sp.		KY462683	533		Chile	MES-558
Ramaria sp.		KY510811	586		USA	OSC 109244
Ramaria sp.		KY559336	602		Argentina	TENN 55006
Ramaria sp.		KY559345	602		Argentina	TENN 55000
Ramaria sp.		KY559347	673		Argentina	TENN 55001
Ramaria sp.		KY986437	671		USA	RLE2004-65
Ramaria sp.		KY986438	673		USA	RLE2005-83
Ramaria sp.		KY986442	603		USA	RLE2002-12
Ramaria sp.		KY986443	800		USA	RLE2005-89
Ramaria sp.		KY986444	662		USA	RLE2005-93
Ramaria sp.		KY986445	673		USA	RLE2005-87
Ramaria sp.		MF074825	626		USA	FLAS-F-60131
Ramaria sp.		MF992159	558		USA	MGW 1043
Ramaria sp.		MG050101	596	1	?	IMG 2028
Ramaria sp.		MG663252	589	3	USA	CDH 01 (TENN)
Ramaria sp.		MG663277	555		USA	TENN 67363
Ramaria sp.		MH212085	585	6	USA	FLAS-F-61758
Ramaria sp.		MH212124	554	3	USA	FLAS-F-61871
Ramaria sp.		MH216039	607	2	Italy	AMB 18281
Ramaria sp. PA-2018	R. parabotrytis	MH216040	618	2	Italy	ZT Myc 58930
Ramaria sp.		MH289788	635		Mexico	-
